# Supplementary material for: Wedge resection is an acceptable treatment option for radiologically low-grade lung cancer with solid predominance
Source: Interdiscip Cardiovasc Thorac Surg. 2023 Jan 9;36(1):ivac285. doi: 10.1093/icvts/ivac285 (PMC9931075; doi:10.1093/icvts/ivac285)
Supplement: ivac285_Supplementary_Data [file ivac285_supplementary_data.zip]

Archive with 12 entries (11 files):
- Supple/
- Supple/Supplementary_Table_S5.docx
- Supple/Supplementary Figure 1.tiff
- Supple/Supplementary Figure 2.tiff
- Supple/Supplementary Figure 3.tiff
- Supple/Supplementary Figure 4.tiff
- Supple/Supplementary Figure 5.tiff
- Supple/Supplementary_Figure_legend.docx
- Supple/Supplementary_Table_S1.docx
- Supple/Supplementary_Table_S2.docx
- Supple/Supplementary_Table_S3.docx
- Supple/Supplementary_Table_S4.docx
